# Supplementary material for: Canadian hereditary angioedema guideline
Source: Allergy Asthma Clin Immunol. 2014 Oct 24;10(1):50. doi: 10.1186/1710-1492-10-50 (PMC4210625; doi:10.1186/1710-1492-10-50)
Supplement: Supplementary file 4 — Additional file 4: HAE RCT Evidence Tables. Includes data extraction, quality assessments, and study reference codes and citations for randomized control trials. (XLSX 28 KB) [file 13223_2014_521_MOESM4_ESM.xlsx]

## Sheet: Data - Table 1
	Additional File 1: Data Extraction for Randomized Control Trials
	Study Reference	Study Design	# of Patients	Population	Intervention		Primary Outcome Measure	Primary Outcome Results	Secondary Outcome Measures and Results	Adverse Events	Analysis	Quality Summary Cochrane Risk of Bias tool and Source of Funding
	Icatibant vs Placebo for Treatment of Acute Attacks
	1-Cicardi-2010 FAST-1	double-blind, randomized, placebo-controlled perspective, multicenter	56 Icatibant (n=27) Placebo (n=29)	age 18+ Excluded if had received pain medication for current attack, C1 esterase inhibitor < 3 days before the attack, or tranexamic acid < a week before the attack, or if receiving angiotensin-converting–enzyme inhibitors.	Treatment of acute cutaneous and/or abdominal attacks	Subcutaneous icatibant 30 mg, or a matched subcutaneous placebo injection	Median time to clinically significant relief of the index symptom (cutaneous swelling, cutaneous pain, or abdominal pain). Clinically significant symptom relief was defined as a minimum decrease in the score on the visual-analogue scale of 20 to 30 mm, depending on the initial symptom severity.	2.5 hours with icatibant versus 4.6 hours with placebo (P = 0.14) (Author's note: The early use of rescue medication may have obscured a benefit)	Median time to almost complete relief of all symptoms = 8.5 hrs with icatibant vs 19.4 hrs with placebo (P = 0.08) Percentage of patients with clinically significant relief of the index symptom at 4 hrs after the start of study treatment was 67% in the icatibant group vs 46% in the placebo (P = 0.18) Median time to first symptom improvement as assessed by the patient (0.8 vs. 16.9 hrs, P<0.001) o…	5 patients (9%) had a total of 5 adverse events considered to be related to the study drug. Of these, four events reported by 4 patients (15%) in the icatibant group were injection-site pain, abnormal results on a liver function test, dizziness, and nasal congestion; 1 patient (3%) in the placebo group reported one event (injection site irritation).	ITT	Industry funding
	6-Lumry-2011 FAST-3	double-blind, randomized, placebo-controlled, multicenter	88 Icatibant (n =43), Placebo (n=45)	age 18+	Treatment of acute cutaneous and/or abdominal attacks	Single subcutaneous injection (3 mL) of either icatibant 30 mg or placebo no later than 6 hours after an acute abdominal and/or cutaneous attack became at least moderate in severity.	Subject assessed time to 50% reduction in symptom severity, defined as 50% reduction from pretreatment in VAS-3 score.	2.0 (1.5, 3.0) hrs with icatibant vs 19.8 (6.1, 26.3) hrs placebo (P<.001)	Median time to onset of primary symptom relief: icatibant 1.5 (1.0, 2.0) hrs vs placebo 18.5 (3.6, 23.9) hrs (P<.001) Median time to subject-assessed initial symptom relief: icatibant 0.8 (0.5, 1.0) hrs vs placebo 3.5 (1.9, 5.4) hrs (P<.001) Median time to investigator-assessed initial symptom relief: icatibant 0.8 hrs (0.6, 1.3) vs placebo 3.4 (2.6, 6.0) hrs (P<.001) Median time to almost comple…	41.3% (19/46) icatibant and 52.2% (24/46) placebo experienced AEs. Eight of the 98 subjects (icatibant 5; placebo 3) experienced a drug-related AE, including diarrhea, nausea, dyspepsia, headache, elevated alanine aminotransferase (each in 1 subject, possibly related), and injection site erythema (1 subject, definitely related) in the icatibant group, and headache (2 subjects) and injection site …	ITT	Industry funding, insufficient details on blinding
	Icatibant vs Tranexamic Acid for Treatment of Acute Attacks
	1-Cicardi-2010 FAST-2	double-blind, randomized, perspective multicenter	74 Icatibant (n=36), Tranexamic Acid (n=38)	age 18+ Excluded if had received pain medication for current attack, C1 esterase inhibitor < 3 days before the attack, or tranexamic acid < a week before the attack, or if receiving angiotensin-converting–enzyme inhibitors.	Treatment of acute cutaneous and/or abdominal attacks	Subcutaneous icatibant 30 mg or oral tranexamic acid 3 g daily for 2 days followed by two further doses oforal medication (either tranexamic acid or placebo) on day 1, one at 6 hs and one at 12 hrs after the initial admin, followed by three further doses, each 6 to 8 hrs apart, on day 2.	Median time to clinically significant relief of the index symptom (cutaneous swelling, cutaneous pain, or abdominal pain). Clinically significant symptom relief was defined as a minimum decrease in the score on the visual-analogue scale of 20 to 30 mm, depending on the initial symptom severity.	2.0 hours with icatibant versus 12.0 hours with tranexamic acid (P<0.001).	Median time to almost complete relief of all symptoms = 10.0 hrs with icatibant vs 51.0 hrs with tranexamic acid (P<0.001) Percentage of patients with clinically significant relief of the index symptom at 4 hrs after the start of study treatment = 80% in the icatibant group vs 31% in the tranexamic acid group (P<0.001) Median time to first symptom improvement as assessed by the patient (0.8 vs. 7…	5 patients (14%) receiving icatibant and 4 patients (11%) receiving tranexamic acid had a total of nine and six drug related adverse events, respectively. For the 5 patients in the icatibant group, the events were abdominal pain, nausea, and worsening of an acute attack of angioedema in 1 patient; asthenia in 1 patient; injection-site reactions in 2 patients; and two episodes of rash in 1 patient.	ITT	Industry funding
	Ecallantide vs Placebo for Treatment of Acute Attacks
	2-Cicardi-2010 EDEMA3	double-blind, randomized, placebo-controlled, multicenter	72 Ecallantide (n=36), Placebo (n=36)	age 10+ Exclusion criteria were pregnancy, breast-feeding, or receipt of an investigational drug other than ecallantide within 30 days before study enrollment or noninvestigational C1 esterase–inhibitor therapy or ecallantide within 7 days before enrollment. Prophylactic androgen therapy was permitted.	Treatment of acute attacks (gastro-intestinal, laryngeal, or peripheral)	Subcutaneous ecallantide 30 mg, or placebo within 8 hours after the onset of moderate or severe symptoms	Treatment outcome score at 4 hours	Median TOS was 50.0 (IQR 0.00 to 100.0) for the ecallantide-treated group and 0.0 (IQR, 0.00 to 100.0) for the placebo-treated group (P= 0.004)	4 hrs after study-drug administration, the median change inMSCS: −1.00 (IQR, −1.50 to 0.00) in ecallantide and −0.50 (IQR, −1.00 to 0.00) in placebo (P = 0.01) Median time to significant improvement in overall response: 165.0 min (IQR, 83.0 to >240) with ecallantide and >240 min (IQR, 135.0 to >240) with placebo (P = 0.14) At 24 hours after study-drug administration, the median TOS: 75.0 (IQR, 0.…	No deaths or withdrawals due to AE. AE were experienced by 20 of the 36 patients (56%) receiving ecallantide and 12 of the 36 (33%) receiving placebo. The most common AE occurring more often with ecallantide than with placebo included headache, diarrhea, pyrexia, and nasal congestion. A similar proportion of patients in the ecallantide group and the placebo group (4 [11%] and 5 [14%], respectivel…	ITT	Industry funding, insufficient details on allocation concealment and sequence generation
	7-Schneider-2007 EDEMA1	double-blind, randomized, placebo-controlled, multicenter	48 Ecallantide (n=40) (10 patients to each dose), Placebo (n=8)	age 10+ Exclusion criteria included serious intercurrent illness, active infection, serum creatinine >10% above the upper limitof normal, and liver transaminase levels greater than or equal to twice the upper limit of normal, if they had received an investigational drug or device within 30 days before entering the study or if they had any previous treatment with ecallantide.	Treatment of acute attacks (abdominal, laryngeal, or peripheral)	Single dose of ecallantide (5, 10, 20, or 40 mg/m2 intravenously over 10 min)	Percentage of patients reporting significant improvement at the primary attack location (abdominal, laryngeal, or peripheral - the site of most severe symptoms as identified by the patient) by 4 hours after drug infusion.	Ecallantide 72.5% (29/40) reported significant improvement in symptoms within 4 hours of treatment vs 25.0% (2/8) of patients who received placebo (P=.0169) 5 mg/m2 ecallantide 80.0% vs 25.0% placebo (P=.0536) 10 mg/m2 ecallantide 50.0% vs 25.0% placebo (P=.3665) 20 mg/m2 ecallantide 70.0% vs 25.0% placebo (P=.1534) 40 mg/m2 ecallantide 90.0% vs 25.0% placebo (P=.0128) Proportion of successful ou…	Kaplan-Meier estimates of the median time to the beginning of improvement were 30.5 minutes for patients treated with ecallantide and 71.5 minutes for patients who received placebo. Estimates of the median time to significant improvement were 75.0 minutes for patients treated with ecallantide and 303.0 minutes for patients who received placebo.	Overall, the incidence of AEs (79.6%, 39/49 patients) was similar between the ecallantide and the placebo groups, with no pattern discernible between individual dose cohorts. Of patients treated with ecallantide, 78.0% (32/41) experienced AEs, whereas 87.5% (7/8) of patients who received placebo experienced AEs. The majority (89.5%, 111/124) of the AEs reported were mild (CTC grade 1) or moderate…	ITT	Industry funding, insufficient details on allocation concealment and sequence generation
	5-Levy-2010 EDEMA4	double-blind, randomized, placebo-controlled, multicenter	96 Ecallantide (n=48), Placebo (n=48)	age 10+	Treatment of acute attacks (any location)	Subcutaneous ecallantide 30 mg or placebo within 8 hours after the onset of moderate or severe attack	Baseline in MSCS score 4 hours after dosing	Ecallantide (-0.8 [0.6]) vs placebo (-0.4 [0.8]) (P=.01) (mean [SD] change from baseline)	Mean (SD) change from baseline TOS 4 hours after dosing (53.4 [49.7] vs placebo 8.1 [63.2]; P=.003) 24 hrs after dosing, mean (SD) change from baseline in MSCS score for ecallantide (-1.5 [0.6]) vs placebo (-1.1 [0.8]) (P=.04 comparing the distributions). Mean (SD) TOS 24 hours after dosing was also significantly greater for ecallantide use (88.8 [28.1]) than for placebo (55.1 [58.3]) (P=.03). Ec…	at least 1 TEAE was experienced by 8 ecallantide treated patients (17%) and 19 placebo-treated patients (40%). The most frequently reported TEAE for most patients were mild or moderate, and included nausea (6% ecallanide, 2% placebo), and headache (4% ecallantide, (10% placebo). A similar proportion of patients experienced possibly treatment-related TEAEs in the ecallantide (4 [8%]) and placebo (…	ITT	Industry funding, insufficient details on blinding, allocation concealment and sequence generation
	C1-INH vs Placebo for Treatment of Acute Attacks
Same trial: different outcomes reported	8-Waytes-1996	double-blind, randomized placebo controlled	22 C1-INH (n=11), Placebo (n=11)	age not stated >5 attacks in previous year	Treatment of acute attacks (abdomen, larynx, face, extremities)	C1-INH concentrate 25 plasma units/kg of body weight	Mean time from the start of the infusion to the beginning of symptom abatement, in minutes	All locations:55 (+/- 16) vs 563(+/- 72) (P<0.001) Abdomen: 29 (+/-4) vs 556(+/-92) (P<.001) Larynx: 35(+/-23) vs 512(+/-161) (Not sig) Face: 14(+/-5) vs 694(+/-163) (P=.005) Extremities: 120(+/-53) vs 691(+/-136) (P<.023) First 3 locations: 28(+/-4) vs 547(+/-81) (P=.001)	[Reported in Kunschak 1998]	Tolerated well, with no evidence of serious immediate or short-term adverse effects	ITT	Insufficient details on blinding, allocation concealment, sequence generation and outcome reporting
	4-Kunschak-1998	double-blind, randomized placebo controlled	22 C1-INH (n=11), Placebo (n=11)	age 2+ >5 attacks in previous year, not have a history of drug abuse or allergic reactions to C1-INH, not pregnant	Treatment of acute attacks (abdomen, larynx, face, extremities)	C1-INH concentrate 25 plasma units/kg of body weight	[Reported in Waytes 1996]	[Reported in Waytes 1996]	Mean time to relief of symptoms for first treatment: 7.62 hours (SD 7.08) in the treatment vs 15.35 hours (SD 8.31) in the control group. Mean time to resolution of symptoms for first treatment: 23.98 hours (SD 14.81) in the treatment group and 34.58 hours (SD 13.56) in the control group (p =0.09, U test).	In the C1-INHgroup, one patient had chills before and after infusion. Other postinfusion reactions in this group included bad aftertaste and nausea in one patient, shortness of breath in one, and dizziness and headache in another. After infusion with placebo, one patient experienced dizziness; otherwise, no other adverse reactions were noted in the controls.	ITT	Insufficient details on outcome reporting
	3-Craig-2009 IMPACT1	double-blind, randomized placebo controlled, multicenter	125 20U/kg (n=43), 10 U/kg (n=39) , Placebo (n=42)	age 6+ Excluded: history of hypersensitivity to C1-INH concentrates, habitual use of narcotics or use of pain medication during a current attack, and treatment with any C1-INH concentrate or other drug appropriate for acute angioedema, or with FF or native plasma, within 7 days before the start of treatment.	Treatment of acute attacks (abdomen, face)	C1 esterase inhibitor concentrate intravenous doses of 10 or 20 U/kg body weight	Median time from start of treatment to onset of symptom relief.	20 U/kg vs placebo (0.5 vs 1.5 hours; P=.0025) 10 U/kg vs placebo (1.2 vs 1.5 hours; P=.2731)	Time to complete resolution of symptoms (median): 20 U/kg vs placebo (4.9 vs 7.8 hours, P=.0237) Proportion of patients with worsened intensity of symptoms between 2-4 hrs after treatment: 20 U/kg vs placebo (2 (4.7%) vs 13 (31%), P=.0014) Number of vomiting episodes within 4 hours (mean): 20U/kg vs placebo (0.1 vs 0.8, P=.0329)	Adverse events considered at least possibly related to treatment were also less frequent with C1-INH 20 U/kg (10.9%) than with placebo (19.5%). With C1-INH 10 U/kg, the percentage of patients with an adverse event (25.6%) was also considerably lower than with placebo (43.9%). Most of these symptoms are related to the underlying disease and type of attack. No serious adverse events or adverse even…	ITT	Industry funding
	10-Zuraw-2010	double-blind, randomized placebo controlled, multicenter	68 C1-INH (n=35), Placebo (n=33)	age 6+ Excluded: a history of allergic reaction to C1 inhibitor or other blood or plasma products, pregnancy, narcotic addiction, narcotic use within past 7 days, increased use of anabolic androgens within 5 days.	Treatment of acute attacks (extremities, throat, abdomen, face, and external genitalia)	C1-INH concentrate intrevenous dose of 1000 units in 10 ml of sterile water.	median time to onset of unequivocal relief of symptoms	2 hours in the C1-INH group, vs >4 hours in the placebo group, estimated success ratio, 2.05; 95% CI, 1.01 to 4.16; P = 0.048).	Onset of unequivocal relief occurred within 4 hours in 21 of the 35 subjects in the C1-INH group and in 14 of the 33 subjects in the placebo group (60% vs. 42%, P = 0.06) Median time to complete resolution of symptoms was 12.3 hrs in the C1-INH vs 25.0 hours in placebo (P = 0.004)	6 of the 36 subjects randomly assigned to C1 inhibitor (17%) and 7 of the 35 subjects randomly assigned to placebo (20%) had adverse events. Only 3 of these events were classified as possibly related to the study drug (in the placebo group, tetany [carpal tunnel spasm] in 1 subject and contact dermatitis in 1 subject; in the C1 inhibitor group, rash at the injection site in 1 subject).	ITT	Industry funding (but included statement that funder had no input). Insufficient details on allocation concealment and sequence generation
	Recombinant Human C1-INH vs Placebo for Treatment of Acute Attacks
	9-Zuraw-2010 C1 1205-01 and C1 1304-01 (combined analysis)	double-blind, randomized, placebo-controlled, multicenter	70 100U/kg (n=29), 50 U/kg (n=12) , Placebo (n=29)	age 12+ Exclusion criteria included a history of allergy against rabbits and acquired C1INH deficiency, use of narcotics or antiemetics	Treatment of acute attacks	rhC1INH intravenously 100 or 50 U/kg or saline	Median time to reduction in symptoms as assessed by VAS score	rhC1INH 100 U/kg = 66 min (95% CI, 61-122) vs saline 495 min (245-520) (P<.001) rhC1INH 50 U/kg 122 min (72-136) vs saline 495 min (245-520) (P=.013)	Time to minimal symptoms (interval during which the VAS score had decreased to <20 mm for all anatomical locations of an attack: rhC1INH 100 U/kg median 266 (242-490) min vs saline 1210 (970-1500) min (P=.001) rhC1INH 50 U/kg 247 (243-484) min vs saline 1210 (970-1500) min (P<.001 )	No patient was discontinued because of an adverse reaction. TEAEs occurred less frequently in the rhC1INH groups (27 TEAEs in 7 patients treated with 100 U/kg and 6 TEAEs in 4 patients of the 50 U/kg group than in the saline group. One TEAE possibly or probably related to study medication administration occurred in the rhC1INH 100 U/kg dose group compared with 3 in the saline group. Events that w…	ITT	Industry funding, insufficient details on allocation concealment and sequence generation
	C1-INH vs Placebo for Long-Term Prophylaxis
	8-Waytes-1996	double-blind, randomized placebo-controlled, crossover	6 C1-INH (n=6), Placebo (n=6) (crossover)	age not stated >5 attacks in previous year and lack of an adequate response to conventional treatment with androgens or antifibrinolytic agents or the occurrence of adverse reactions.	Long term prophylaxis	Each patient was admitted to the clinical center for two 17-day periods that were separated by at least 3 weeks.	Daily symptom scores (abdominal edema ( 0 to 3), edema of the extremities (0 to 3), laryngeal edema (0 to 4), and genitourinary edema (0 to 3). The highest scores recorded for each system during a given six-hour period were used for comparative purposes, with the daily symptom score for each system representing the average of the four consecutive six-hour periods.	Total: 0.191(+/-0.044) vs 0.500 (+/-0.089) (P<.001) Extremities: 0.022 (+/- 0.011) vs 0.125 (+/- 0.037) (P<.01) Larynx: 0.000 (+/- 0.000) vs 0.036 (+/-0.022) (P<.05) Abdomen: 0.169 (+/-0.041) vs 0.308(+/-0.057) (P<.05) Genitourinary tract: 0.000 (+/-0.000) vs 0.031 (+/-0.123) (P<.05)		Tolerated well, with no evidence of serious immediate or short-term adverse effects	ITT	Insufficient details on blinding, allocation concealment, sequence generation and outcome reporting
	10-Zuraw-2010	double-blind, randomized placebo controlled, multicenter	22 C1-INH (n=11), Placebo (n=11) (crossover)	age 6+ Had a history of at least two attacks per month, not allowed to change their prophylactic androgen or antifibrinolytic medications during or for 30 days before the prophylaxis study. Excluded: a low C1q level, a history of a B-cell cancer, the presence of anti–C1 inhibitor antibody, a history of allergic reaction to C1 inhibitor or other blood or plasma products, pregnancy, narcotic addict…	Preventing attacks during a 24- week crossover period.	2 consecutive 12-week treatment periods during which subjects received prophylactic injections every 3 to 4 days of C1-INH concentrate intrevenous dose of 1000 units in 10 ml of sterile water or placebo.	Average number of attacks of angioedema during each treatment period, normalized for the number of days the subject participated during that period.	C1-INH: 6.3 attacks vs placebo: 12.7 attacks. Estimated average difference in attack rates 6.47 attacks (95% CI, 4.21 to 8.73; P<0.001), and there was no evidence of a significant sequence effect (P = 0.54) or period effect (P = 0.42).	The mean (±SD) score for the severity of attacks (on a 3-point scale, with 1 indicating mild, 2 moderate, and 3 severe) was significantly lower with C1-INH prophylaxis than with placebo (1.3±0.85 vs. 1.9±0.36, P<0.001) Total duration of attacks was significantly shorter with C1 inhibitor prophylaxis vs placebo (2.1±1.13 vs. 3.4±1.39 days, P = 0.002). C1-INH prophylaxis was associated with fewer o…	21 of 24 subjects (88%) had one or more adverse events. Three adverse events (pruritus and rash, lightheadedness, and fever) were classified as possibly related to the study drug.	ITT	Industry funding (but included statement that funder had no input). Insufficient details on allocation concealment, sequence generation
	Danazol vs Placebo for Long-Term Prophylaxis
	11-Gelfand-1976	double-blind, randomized placebo controlled	9 Danazol (n=9) Placebo (n=9) (crossover)	age 25+ 5 women (25-38), 4 men (28-63 years) with an attack frequency of one or more per month.	Long term prophylaxis	Either danazol 200 mg or placebo by mouth 3 times daily. A course was terminated whenever an attack occurred, if there was no attack a course lasted for 28 days. A new course was begun either after a successful 28-day course was completed or after an attack subsided. The duration of the study for the individual patients varied from 6-11 months.	Rate of attacks	Attacks occurred in 44 of the 47 placebo coursed (93.6%), but in only one of the 46 danazol courses (2.2%). The difference in the rate of attacks on drug and placebo was highly significant (P<0.001).	The study was classified a "drug success" if the patient experienced five attacks on placebo and none on drug therapy, or seven attacks on palcebo and one attack on drug therapy. A patient's study was classified a "drug failure" if two attacks occurred on the drug. The first 7 of 9 patients completed their studies as drug successes. Patients 8 and 9 did not complete their series of treatment cour…	During the course of the study, only minor side effects were noted. Virilization was not observed in any woman, and no changes in potency were noted by the men. All 9 patients gained wight. Mean weight gain in the 5 women was 2.7kg (Range, 1.3 to 4.5 kg) and in the men 2.5kg (range, 1.3 to 4.1 kg). Each of the women noted menstrual irregularity during the first 3 months of the study, and 4 of the…		Insufficient details on funding, sequence generation and outcome reporting. Unclear if ITT.

## Sheet: Quality Assesment - Table 1
	Additional File 1: Quality Assessment for Randomized Control Trials
		Cochrane Risk of Bias Tool
	Study Reference	Adequate Sequence Generation?	Allocation Conceal-ment?	Blinding?	Incomplete Outcome Data Addressed?	Free of Selective Outcome Reporting?	Free of Other Bias?	Source of Funding
	Icatibant vs Placebo for Treatment of Acute Attacks
	1-Cicardi-2010 Icatibant/Placebo FAST-1	Y	Y	Y	Y	Y	Y	Jerini AG
	6-Lumry-2011 Icatibant FAST-3	Y	Y	U	Y	Y	Y	Jerini AG/Shire Human Genetic Therapies, Inc.
	Icatibant vs Tranexamic Acid for Treatment of Acute Attacks
	1-Cicardi-2010 Icatibant/ Tranexamic Acid FAST-2	Y	Y	Y	Y	Y	Y	Jerini AG
	Ecallantide vs Placebo for Treatment of Acute Attacks
	2-Cicardi-2010 Ecallantide EDEMA3	U	U	Y	Y	Y	U	Dyax
	7-Schneider-2007 Ecallantide EDEMA1	U	U	Y	Y	Y	Y	Dyax-Genzyme
	5-Levy-2010 Ecallantide EDEMA4	U	U	Y	Y	Y	Y	Dyax
	C1-INH vs Placebo for Treatment of Acute Attacks
Same trial	8-Waytes-1996 C1-INH for acute attacks	U	U	U	Y	U	Y	NIH, Food & Drug Administration
	4-Kunschak-1998 C1-INH	Y	Y	Y	Y	U	Y	NIH, Food & Drug Administration
	3-Craig-2009 C1-INH IMPACT1	Y	Y	Y	Y	Y	Y	CSL Behring
	10-Zuraw-2010 C1-INH for acute	U	U	Y	Y	Y	Y	Lev Pharmaceuticals
	Recombinant Human C1-INH vs Placebo for Treatment of Acute Attacks
	9-Zuraw-2010 rhC1-INH C1 1205-01 & C1 1304-01	U	U	Y	Y	Y	Y	Pharming
	C1-INH vs Placebo for Long-Term Prophylaxis
	8-Waytes-1996 C1-INH for prophylaxis	U	U	U	Y	U	Y	NIH, Food & Drug Administration
	10-Zuraw-2010 C1-INH for prophylaxis	U	U	Y	Y	Y	Y	Lev Pharmaceuticals
	Danazol vs Placebo for Long-Term Prophylaxis
	11-Gelfand-1976	U	Y	Y	U	U	Y	Not stated

## Sheet: Citations and Codes - Table 1
Additional File 1: Study Reference Codes and Citations for Randomized Control Trials
Intervention	Code	Citation
Attacks: Icatibant vs placebo (FAST1) Attacks: Icatibant vs tranexamic acid (FAST2)	1-Cicardi-2010	Cicardi M, Banerji A, Bracho F, Malbran A, Rosenkranz B, Riedl M, et al. Icatibant, a new bradykinin-receptor antagonist, in hereditary angioedema. N Engl J Med 2010 Aug 5;363(6):532-541.
Attacks: Ecallantide vs placebo (EDEMA3)	2-Cicardi-2010	Cicardi M, Levy RJ, McNeil DL, Li HH, Sheffer AL, Campion M, et al. Ecallantide for the treatment of acute attacks in hereditary angioedema. N Engl J Med 2010 Aug 5;363(6):523-531.
Attacks: C1 INH vs placebo (IMPACT)	3-Craig-2009	Craig TJ, Levy RJ, Wasserman RL, Bewtra AK, Hurewitz D, Obtulowicz K, et al. Efficacy of human C1 esterase inhibitor concentrate compared with placebo in acute hereditary angioedema attacks. J Allergy Clin Immunol 2009 Oct;124(4):801-808.
Attacks: C1 INH vs placebo	4-Kunschak-1998	Kunschak M, Engl W, Maritsch F, Rosen FS, Eder G, Zerlauth G, et al. A randomized, controlled trial to study the efficacy and safety of C1 inhibitor concentrate in treating hereditary angioedema. Transfusion 1998 Jun;38(6):540-549.
Attacks: Ecallantide vs placebo (EDEMA4)	5-Levy-2010	Levy RJ, Lumry WR, McNeil DL, Li HH, Campion M, Horn PT, et al. EDEMA4: a phase 3, double-blind study of subcutaneous ecallantide treatment for acute attacks of hereditary angioedema. Ann Allergy Asthma Immunol 2010 Jun;104(6):523-529.
Attacks: Icatibant vs placebo (FAST3)	6-Lumry-2011	Lumry WR, Li HH, Levy RJ, Potter PC, Farkas H, Moldovan D, et al. Randomized placebo-controlled trial of the bradykinin B2 receptor antagonist icatibant for the treatment of acute attacks of hereditary angioedema: the FAST-3 trial. Ann Allergy Asthma Immunol 2011 Dec;107(6):529-537.
Attacks: Ecallantide (4 doses) vs placebo (EDEMA1)	7-Schneider-2007	Schneider L, Lumry W, Vegh A, Williams AH, Schmalbach T. Critical role of kallikrein in hereditary angioedema pathogenesis: a clinical trial of ecallantide, a novel kallikrein inhibitor. J Allergy Clin Immunol 2007 Aug;120(2):416-422.
Long term prophylaxis: C1 INH vs placebo (crossover) Attacks: CI INH vs placebo	8-Waytes-1996	Waytes AT, Rosen FS, Frank MM. Treatment of hereditary angioedema with a vapor-heated C1 inhibitor concentrate. N Engl J Med 1996 Jun 20;334(25):1630-1634.
Attacks: rhC1INH vs placebo	9-Zuraw-2010	Zuraw B, Cicardi M, Levy RJ, Nuijens JH, Relan A, Visscher S, et al. Recombinant human C1-inhibitor for the treatment of acute angioedema attacks in patients with hereditary angioedema. J Allergy Clin Immunol 2010 Oct;126(4):821-827.e14.
Attacks: C1 INH vs placebo Long term prophylaxis: C1 INH vs placebo (crossover)	10-Zuraw-2010	Zuraw BL, Busse PJ, White M, Jacobs J, Lumry W, Baker J, et al. Nanofiltered C1 inhibitor concentrate for treatment of hereditary angioedema. N Engl J Med 2010 Aug 5;363(6):513-522.
Danazol vs Placebo for Long-Term Prophylaxis	11-Gelfand-1976	Gelfand JA, Sherins RJ, Alling DW, Frank MM. Treatment of hereditary angioedema with danazol. Reversal of clinical and biochemical abnormalities. N Engl J Med 1976 Dec 23;295(26):1444-1448.
