# Supplementary material for: Canadian hereditary angioedema guideline
Source: Allergy Asthma Clin Immunol. 2014 Oct 24;10(1):50. doi: 10.1186/1710-1492-10-50 (PMC4210625; doi:10.1186/1710-1492-10-50)
Supplement: Supplementary file 5 — Additional file 5: HAE Lower Quality Comparison Study Evidence Tables. Includes data extraction, quality assessments, and study reference codes and citations for lower quality comparison studies. (XLSX 52 KB) [file 13223_2014_521_MOESM5_ESM.xlsx]

## Sheet: Comparative Study Data -Table2 
	Additional File 2: Data Extraction for Lower Quality Comparison Studies
	Study Reference	# of Patients	Intervention	Outcome Measures	Outcome Results	Adverse Events
	Acute Treatment
	Icatibant for Treatment of Acute Attacks
	15-Bork-2007	15 patients with 20 attacks compared with untreated attacks	To assess whether Icatibant is effective in acute edema attacks of hereditary angioedema compared with a large number of untreated edema attacks that had occurred previously at similar locations in the same patient. Icatibant was infused i.v. as a 1-mg/mL solution or injected subcutaneously (s.c.) as a 10-mg/mL solution	Attacks were analyzed by using a standardized and validated VASe measurement and compared with historical data of untreated attacks.	Symptom intensity decreased within 4 hours after administration of Icatibant; the median time to onset of symptom relief was 1.50, 1.42, and 1.13 hours in the intravenous groups and 0.58 and 0.45 hours in the subcutaneous groups, respectively. The median difference in the 10-cm visual analog scale 4 hours after start of treatment was 4.11 cm (95% CI, 1.72-6.07). Compared with untreated attacks, I…	After s.c. injection, local reactions were noted in all patients, including itching, urticarial wheal, erythema, and mild burning pain. Pain lasted for some minutes, itching urticarial wheal for some hours, and residual erythema cleared within 24 hours. All symptoms resolved spontaneously and did not demand medical intervention. In none of the patients was the response severe enough that the pati…
	27-Maurer-2013	136 patients (426 attacks)	The Icatibant Outcome Survey is an international, prospective, observational study for patients treated with icatibant. Data on timings and outcomes of icatibant treatment for HAE attacks were collected between July 2009–February 2012. A mixed-model of repeated measures was performed for 426 attacks in 136 HAE type I and II patients.	Impact of the timing of icatibant administration on the duration and resolution of HAE type I and II attacks: total duration of attack and time to resolution.	Attack duration was significantly shorter in attacks treated <1 hour of onset (median 2.0 hours) when compared with attacks treated >=1 hour (median 14.0 hours; p<0.001). Attacks were also shorter when treated <2 hours of onset (median 2.5 hours) as compared with >=2 hours after onset (median 16.0 hours; p<0.001), as were attacks treated <5 hours of onset (median 3.5 hours) compared with attacks …	Not stated
	Tranexamic Acid vs C1-INH vs Untreated for Acute Attacks
	34-Zanichelli-2011	103 patients (376 attacks treated with pdC1-INH, 212 with tranexamic acid, 944 untreated)	All patients had 2000 units of pdC1-INH available at home for treatment of angioedema attacks. According to the treatment consensus attacks to be treated were those involving face, neck and oral/upper airways mucosa and those abdominal attacks with moderate to severe pain. For peripheral and mild abdominal attacks, the recommendation was to start tranexamic acid. Nearly all laryngeal attacks, and…	Duration of attack	Duration of attacks was significantly shorter when pdC1-INH was used compared to no treatment (1.10 vs 1.85 days) or treatment with tranexamic acid (1.10 vs 1.79 days) (P < 0.01). Furthermore, attacks treated with tranexamic acid were not significantly shorter than untreated attacks (1.79 vs 1.85 days). Plasma-derived C1-INH was used by 44 patients to treat a total of 376 acute attacks that resol…	No adverse event related to pdC1-INH or to tranexamic acid was reported.
	Ecallantide for Treatment of Acute Attacks
	13-Bernstein-2012	70 ecallantide-treated and 71 placebo-treated patients.	Results were integrated from 2 double-blind, placebo-controlled studies of ecallantide treatment for HAE: EDEMA3-DB and EDEMA4 to assess potential attack rebound and relapse following treatment with ecallantide.	TOS, MSCS score, and global response. Patients with improvement at 4 h post-dosing in TOS, MSCS and global response followed by any sign of worsening at 24 h were considered to show potential rebound if worsening was beyond baseline or potential relapse if not beyond baseline. Likeliness of rebound or relapse was determined by the number of measures showing worsening and the magnitude of worsenin…	Significantly more ecallantide-treated patients (42 of 70) compared to placebo (26 of 71) showed improvement in three measures at 4 h and were thus eligible for rebound/relapse (P = 0.006). Of the nine ecallantide-treated patients with signs of worsening at 24 h, none were likely rebound, one was assessed as possible rebound, one as likely relapse, and two as possible relapse. No patient with pot…	None stated (included in original studies)
	26-MacGinnitie-2012	143 patients - 70 ecallantide, 73 placebo (only first treatment included for those treated in both trials)	Analysis of integrated data from two double-blind, placebo-controlled trials (EDEMA3 and EDEMA4): designed to analyze the efficacy of ecallantide for treating HAE attacks by attack location, attack severity, patient gender, and body mass index (BMI). Patients were randomized to receive 30 mg of ecallantide or placebo subcutaneously.	MSCS, TOS, and time to onset of sustained improvement.	For ecallantide-treated women, the TOS at 4 hours was 58.7 (vs 28.4 for placebo; p=0.02) and the change in MSCS score was -0.97 (vs 0.52 for placebo; p=0.01). For ecallantide-treated men, the TOS was 47.4 and the change in MSCS score was -0.97, vs 6.9 (p=0.01) and- 0.38 (p=0.04), respectively. Ecallantide showed efficacy for the nonobese group (BMI<=30 kg/m2; n=96) with a change in MSCS score of …	Reported in 40-Sheffer-2011
	40-Sheffer-2011	143 patients - 70 ecallantide, 73 placebo (only first treatment included for those treated in both trials)	Analysis of integrated data from two double-blind, placebo-controlled trials (EDEMA3 and EDEMA4): designed to analyze the efficacy of ecallantide for treating HAE attacks by primary attack location (gastrointestinal, laryngeal, or peripheral). Patients were randomized to receive 30 mg of ecallantide or placebo subcutaneously.	MSCS and TOS	For patients experiencing gastrointestinal attacks, the change in MSCS score at 4 hours after dosing indicated significantly greater improvement for ecallantide-treated patients than for placebotreated patients (P=.001). Similar trends were observed for patients experiencing peripheral and laryngeal attacks.With respect to TOS, improvement was significantly greater for ecallantide treated patient…	The incidence of AEs was similar between ecallantide-treated (36.0%) and placebo-treated (34.6%) patients. The most commonly reported AEs in the ecallantide group were headache (8.0%), nausea (5.0%), diarrhea (4.0%), pyrexia (4.0%), and nasopharyngitis (3.0%) versus headache (7.4%), diarrhea (3.7%), and vomiting (3.7%) in the placebo group. A total of 3.0% of ecallantide-treated patients and 4.9%…
	22-Lumry-2013 (DX-88/19)	147 treated (70 rollover from EDEMA4, 77 non- rollover), 60 not treated (23 rollover, 37 non-rollover)	Open label continuation of EDEMA4. For each HAE attack, a single 30-mg subcutaneous dose of ecallantide (10 mg/mL of formulation), given via 2 or 3 subcutaneous injections not exceeding 1.7 mL each, was administered. Treated patients who failed to achieve a complete response or who relapsed were eligible to receive 1 additional 30-mg dose of ecallantide (dose B), administered in the same manner, …	MSCS, TOS, and overall response assessment, and a visual analog scale (VAS) for pain intensity.	At 4 hours, mean change from baseline ranged from 1.04 to 1.36 and exceeded the MID of 0.30 for all qualifying episodes. The proportion of patients with a change in MSCS score of at least 0.3 ranged from 76.8 to 93.8% across qualifying episodes, while the proportion of patients with a change in MSCS score of at least 1.0 ranged from 62.5 to 91.7%. At 24 hours, the mean change from baseline in MSC…	Overall, 102 of 147 patients (69.4%) reported one or more TEAE during the study. Across qualifying episodes, 26.1–69.2% of patients reported one or more TEAE (Fig. 4). Most TEAEs were mild to moderate in severity and considered unrelated to study drug. No patient discontinued treatment or had an incomplete treatment episode because of a TEAE. Across qualifying episodes, no consistent changes were…
	5-Levy-2010	14 originally treated with ecallantide and 20 originally treated with placebo	Patients whose attacks did not improve, resolved incompletely, or relapsed 4 to 24 hours after dosing were permitted a single open-label dose of 30 mg of subcutaneous ecallantide (dose B) and standard of care/intervention.Dose B was administered to 14 patients (29%) who initially received ecallantide and 20 (42%) who initially received placebo. In most cases, dose B was administered within 6 hour…	MSCS score at 4 and 24 hours after administration of dose B	Most patients receiving dose B (9 of 14 ecallantide treated [64%] and 10 of 20 placebo treated [50%]) experienced a treatment benefit after the administration of dose B. Patients who initially received ecallantide had a mean (SD) change from baseline in MSCS score 4 and 24 hours after dose B administration of 1.0 (0.7) and 1.6 (0.8), respectively. Patients who initially received placebo had a mea…	At least 1 TEAE was experienced by 4 patients (27%) originally randomized to receive ecallantide and by 9 (41%) who originally received placebo. Three additional patients who initially received placebo had local injection site reactions after open-label ecallantide injection; 2 of these reactions were mild and 1 was severe (contusion at the left antecubital area). 1 patient in the placebo group e…
	38-Sheffer-2013	98 patients (220 laryngeal attacks)	Data were combined from 4 clinical studies (EDEMA2, EDEMA3, EDEMA4, and DX-88/19) evaluating 30 mg of subcutaneous ecallantide for treatment of acute laryngeal HAE attacks.	MSCS and TOS	Mean +/- SD change in MSCS score at 4 hours was -1.1 +/-0.73; efficacy was maintained at 24 hours (mean +/-SD change in MSCS score, -1.6 +/-0.68). Both moderate and severe laryngeal attacks responded to ecallantide with a mean +/- SD change in MSCS scores at 4 hours after dosing of -1.0 +/-0.65 and -1.6 +/-0.76, respectively. On the basis of TOS, clinically relevant improvement occurred within 2 …	There were no deaths in this patient population. A serious TEAE was reported within 7 days of dosing for 4 attacks in 4 patients. In 2 cases, patients were hospitalized for their laryngeal symptoms. The third patient experienced an anaphylactic reaction with symptoms of erythema, pruritus, and hypotension occurring 10 minutes after ecallantide administration; this patient was treated with epineph…
	31-Li-2013	179 patients (732 eligible attacks) of which 50 patients (88 attacks) received dose B	Data were integrated from all trials that allowed a dose B (open label, 30-mg, subcutaneous [SC] ecallantide) between 4 and 24 hours after initial treatment with 30 mg of SC ecallantide: 2 open label, repeat-dosing trials (EDEMA2 and DX-88/19) and a randomized, double-blind, placebo-controlled, phase 3 trial (EDEMA4). Only SC-treated episodes were included	MSCS (change from pretreatment baseline for both initial dose and dose B) (Minimally important difference = -.30), TOS 4 hours after each dose (MID = -30)	MSCS Initial dose (n=83) mean change in MSCS = -0.43 (+/-0.67), dose B (n=78) mean change in MSCS = -1.49 (+/- 1.23). Mean TOS Initial dose (n=84) = 27.5 (+/-41.5), dose B (n=78) = 65.1 (+/- 32.5).	In treatment episodes that required a dose B, 11 TEAEs were considered at least possibly related to ecallantide that occurred between the initial dose and dose B: dizziness, dry mouth, nausea, flushing (2 patients), headache, injection site reaction (2 patients), muscle spasm, and prolonged prothrombin time. After dose B, 3 TEAEs were considered at least possibly related to treatment with ecallan…
	C1-INH for Treatment of Acute Attacks
	14-Bork-2001	193 treated episodes and 324 untreated episodes of laryngeal edema (18 patients' treated and untreated episodes, and 24 patients who had never received C1-INH)	Evaluates the efficacy of C1-INH concentrate in the treatment of laryngeal edema of HAE in 18 patients with HAE I who received C1-INH concentrate for 193 episodes of upper airway obstruction. Patients received a vial containing 500 U of C1-INH concentrate and stored it in their refrigerators at home. When patients experienced an episode of laryngeal edema, they received an injection from this via…	Efficacy of C1-INH concentrate for treating sudden airway compromise. Mean duration of episodes of laryngeal edema was compared in treated and untreated patient	The interval from injection to interruption in progress of symptoms ranged from 10 minutes to 4 hours (mean ± SD, 42.2 ± 19.9 minutes). The mean ± SD duration of laryngeal edema was 15.3 ± 9.3 hours in patients who received C1-INH concentrate and 100.8 ± 26.2 hours in those who did not. Among the 18 patients treated with C1-INH concentrate, 8 also had episodes that were not treated with C1-INH co…	There were no clinical signs of adverse drug reactions in any patients who had received C1-INH concentrate.
	18-Bork-2005	75 patients: 4,834 treated attacks vs 17,444 untreated attacks	Intraindividual comparison of retrospective data: Patients were provided with nonpasteurized (before 1985) and pasteurized (from 1985-2005) C1-INH concentrate for treatment of severe, moderate, and mild abdominal attacks	Efficacy on duration of attacks, maximal pain score, vomiting, diarrhea, cardiovascular collapse due to hypovolemia, time to relief of symptoms	The mean duration of abdominal attacks was 92.0 hours (SD, 40.8 hr) when untreated compared to 39.9 hours (SD, 30.0 hr) when treated. Patients reported a mean maximal pain score of 8.6 (SD, 1.7; range, 1-10) for untreated attacks compared to 4.5 (SD, 2.9) when treated. Vomiting occurred in 83.3 percent of untreated attacks and in 6.0 percent of treated attacks, respectively. Diarrhea was reported…	we did not observe adverse effects in patients with numerous treatments (maximal dose, 352,000 units administered during a 26-year period). There were no virus transmissions regarding HBV, HCV, or HIV. In 1976, a patient aged 26 years reported an “anaphylactic shock” after the injection of C1-INH concentrate. Loss of consciousness for some seconds was followed by chills and fever. During the foll…
	19-Bork-2008	47 patients: 2,104 treated attacks vs 9,046 untreated attacks	Analysis based retrospectively and prospectively on clinical case reports comparing treated and untreated attacks with C1-INH concentrate in the same individuals. Patients were provided with pasteurized C1-INH concentrate for treatment of acute oedema attacks (Before 1985, unpasteurized version was used). Patients received intravenous C1-INH concentrate via their general practitioner, at their lo…	Time to relief and duration of attack	The mean time to the first relief of symptoms was 1.1 ± 1.4 h in treated skin swellings and 50.4 ± 33 h in untreated skin swellings. Improvement of facial skin swellings took longer than swellings of the extremities, genitals or trunk. The duration of treated skin swellings was 1.7 day in treated and 3.2 day in untreated ones.	We did not observe any major side-effects in the 2104 treated skin swellings. Furthermore, we did not observe adverse effects in patients with numerous treatments. There was no reported viral transmission of hepatitis C or because of human immunodeficiency virus (HIV).
	20-Bygum-2009	7 patients	Impact of self-administered home therapy with intravenous C1-INH concentrate on QOL in patients with HAE. Participants were trained to self-administer C1-INH concentrate on demand. The trigger for C1-INH treatment in the study was an angioedema attack affecting the face, mouth and pharynx/larynx/upper airway (potentially compromising the airway), a painful abdominal attack or progressive limb swe…	Quality of Life assessed at baseline and after 3 to 48 months (mean 29 months) of home therapy: Dermatology Life Quality Index (DLQI) and 36-Item Short Form Survey (SF-36) questionnaires.	The mean DLQI score fell from 12.6 ± 4.65 to 2.7 ± 1.38 (P < 0.001). This represents a 9.9 unit (79%) reduction and, based on the cut-off of ≥ 5, can be considered clinically significant. SF-36 scores demonstrated an improvement in QOL associated with self-injection of C1-INH concentrate. Mean scores increased significantly after home therapy for all SF-36 parameters, and the increase ranged from…	Although no adverse incidents occurred during the follow-up period as a direct consequence of the treatment, two patients required intervention, each on a single occasion. Patient 6 had to call an ambulance once because of difficulty in getting venous access. The ambulance personnel were able to assist her and a hospital visit was not necessary. Patient 4 experienced one treatment failure (a feel…
	21-Craig-2012	18 patients	Post hoc analysis of an open-label extension study (IMPACT2), this study evaluates the association between repeated treatments with 20 U/kg of C1-INH concentrate for HAE attacks at any body location and treatment response. Eighteen patients received C1-INH concentrate for at least 15 HAE attacks over a mean duration of 34 months. Analyses of the association between efficacy parameters and repeate…	Times to onset of symptom relief and complete resolution of HAE symptoms was assessed in patients who were treated for at least 15 attacks by linear regression on the ordinal attack number.	Median time to symptom relief ranged between 0.25-0.48 hrs for the first 15 attacks treated with C1-INH concentrate and was 0.28 hrs for all subsequent attacks. The median of individual linear regression coefficients of the time to onset of symptom relief on the attack No. was -0.0005 (95% CI, -0.0040, 0.0058). There was no statistically significant association between the time to onset of sympto…	The proportion of attacks associated with adverse events was comparable for patients with at least 15 attacks (39 attacks [4.3%]) and all patients treated (59 attacks [5.4%]). None of the patients treated for at least 15 attacks had a serious adverse event or an adverse event that led to study discontinuation.
	30-Kreuz-2012	15 pediatric patients on demand treatment, 5 pediatric patients IRT	Home therapy - retrospective observational study. On-demand treatment involved self administration of pC1-INH at home on presentation of edema or other typical symptoms of an attack after consulting with the clinic. IRT involved self-administration of pC1-INH at home after early signs for the onset of an attack (e.g., pain, nausea, typical skin irritation, croakiness), before the onset of edema. …	Time from start of treatment to initial symptom relief, median number of treatments, mean number of days in hospital	Median time from start of treatment to initial symptom relief was significantly shorter with home therapy (40 min) than with physician-based therapy (60 min). This trend was also seen in patients using on-demand treatment and IRT. Due to the low number of patients on IRT, the differences compared to physician-based therapy could not reach statistical significance at the p < 0.05 level. Across all…	No side effects were reported retrospectively by any of the patients, including injection site–related effects. There were no cases of seroconversion for HIV or hepatitis A, B, C, and G.
	35-Wasserman-2011	663 abdominal attacks in 50 patients and 43 facial attacks in 16 patients (a total of 706 attacks in 53 patients)	Prospective, open-label uncontrolled extension study (IMPACT2). Weight-based dose of 20 U/kg of C1-INH concentrate (infusion rate, 4 mL/min) in the treatment of successive HAE attacks at abdominal and facial locations. Patients were eligivle if they had participated in IMPACT1	Onset of symptom relief, patient-reported time to complete resolution, proportion of patients with at least 1 attack with onset of relief exceeding 4 hours, and proportion of attacks with time to onset of relief exceeding 4 hours	Median time to onset of relief was 19.8 minutes when analyzed by attack and 25.8 minutes when analyzed by patient. Within 45 minutes after the start of treatment, at least 85% of patients had reported onset of symptom relief, and onset of symptom relief had been reported in at least 85% of all attacks. The median time to onset of symptom relief was 19.8 minutes for abdominal attacks and 28.2 minu…	Fifteen patients (28.3%) experienced an adverse event. The most frequently reported adverse events were headache (4 patients) and abdominal pain (3 patients). Three patients experienced adverse events that were possibly treatment related (investigator’s assessment). No deaths were reported. One patient experienced 2 serious adverse events (HAE and staphylococcal infection); neither event was trea…
	39-Schneider-2013	16 patients <18 years old	Patients <18 yr of age with treatment data from IMPACT1 or IMPACT2 were included in the current analysis.Patients were treated at the study centers with pdC1-INH concentrate given as a single IV dose of 20 U/kg for an attack of at least moderate intensity in IMPACT1 and any intensity in IMPACT2. In IMPACT2, patients who reported insufficient or no symptom relief after 4 h could receive a second d…	Time to complete relief of all symptoms and onset of symptom relief	In IMPACT1, the median times to complete resolution of symptoms were 8.08 h in pediatric patients and 4.92 h for all patients receiving pdC1-INH concentrate 20 U/kg. This difference could be explained by the effect of the small number of pediatric patients enrolled in IMPACT1. The median time to onset of symptom relief following pdC1-INH administration in the pediatric cohort of IMPACT2 of 0.49 h…	In the IMPACT1 study, only 1 pediatric patient in the pdC1-INH 20 Uk/kg treatment arm (14.3%) experienced a treatment-emergent AE (elevated body temperature), which resolved without sequelae (Table 5). For comparison, 1 of 4 pediatric patients receiving placebo (25.0%) experienced an AE. In the IMPACT2 study, three treatment-emergent AEs were reported among the nine pediatric patients. All AEs oc…
	43-Riedl-2012	113 patients >1 year old, 609 attacks	Patients received C1 INH-nf, 1,000 U by intravenous (IV) injection, which could be repeated after 60 minutes if the patient did not experience relief	Efficacy end points included the proportion of HAE attacks with unequivocal relief of the defining symptom within 1 and 4 hours after start of the first dose to the beginning of unequivocal relief of the defining symptom, and proportion of patients who achieved unequivocal relief of the defining symptom within 4 hours after the start of treatment by attack number. A response proportion was calcul…	The proportion of attacks with unequivocal relief of the defining symptom was 68% within 1 hour after the start of treatment and 87% within 4 hours. All genitourinary, 92% of extremity, 90% of gastrointestinal, 77% of laryngeal, and 75% of facial attacks achieved unequivocal relief within 4 hours after the start of the first dose of C1 INH-nf. A higher proportion of attacks in patients treated 4 …	Treatment-emergent adverse events (TEAEs) were reported by 46 of 113 patients (41%). Of the 129 TEAEs, most (87%, 112) were of mild or moderate intensity. Three patients reported 4 TEAEs considered related to C1 INH-nf. Of these, 2 events were possibly related (injection site pain and rash) and 2 (sinusitis and joint swelling) were of unknown relationship to C1 INH-nf. No patients discontinued us…
	32-Lumry-2013	12 patients age 6-17 (7 C1-INH, 5 placebo)	The efficacy of 1000 U of C1 INH-nf (with an additional 1000 U given 1 hour later if needed) was assessed based on the time to the start of symptomatic relief and the proportion of patients experiencing relief within 4 hours of therapy. Pediatric data pooled from RCT (10-Zuraw 2010), and 2 open label extension studies (43-Riedl-2012 and 42-Zuraw-2012).	Unequivocal relief of defining symptom	Unequivocal relief of the defining symptom began within 4 hours after initial treatment in 5 of 7 patients receiving C1 INH-nf, compared with 2 of 5 patients receiving placebo. For those patients who achieved unequivocal relief, the median time to the start of unequivocal relief was 0.5 hours (range, 0.25-2.25 hours) with C1 INH-nf, compared with 2 hours (0.5-3.5 hours) with placebo. One patient …	No adverse events were reported in the pivotal acute-attack treatment trial.
		22 patients age 2-17 (121 attacks)	Eighty-eight attacks were treated with 1 dose of C1 INH-nf, and 33 attacks were treated with 2 doses. Pediatric data pooled from RCT (10-Zuraw 2010), and 2 open label extension studies (43-Riedl-2012 and 42-Zuraw-2012).	Clinical relief of attack	A total of 117 attacks were evaluated for clinical relief. only attacks with at least 1 posttreatment assessment were included in this analysis. Of these, 113 attacks (97%) had clinical relief within 4 hours after the initial dose of C1 INH-nf. Analysis of the 117 attacks with posttreatment symptom assessment revealed that only 4 attacks (2 gastrointestinal and 2 facial) did not achieve clinical …	In the open-label treatment extension, 9 of 24 patients (38%) reported adverse events. With the exception of streptococcal pharyngitis (2 patients), all other adverse events (ie, upper abdominal pain, acne, constipation, cough, eczema, hand fracture, pharyngolaryngeal pain, rash, sinus congestion, sinusitis, upper respiratory tract infection, bacterial vaginitis, and vulvovaginal mycotic infectio…
	C1-INH for Treatment of Acute Attacks - HomeTherapy vs in Medical Facility
	36-Tourangeau-2012	39 patients: 21 home therapy, 18 clinic	C1INH was administered by intravenous injection by either trained medical personnel at a medical facility (clinic group) or by the patient or family member away from a medical facility (home group) over 8 weeks. The median dose per attack was 1,000 units for all patients included in the study; however, the clinic group used a small but significantly higher mean dose of C1INH (1,014 +/-120 units) …	Attack duration, pain medication use, graded attack severity, quality of life	Subject-reported efficacy of C1INH for acute attacks was similar in the two cohorts. 87.2% of clinic subjects who received clinic C1INH replacement therapy and 86.8% of home subjects who received C1INH as home replacement therapy reported that therapy was effective for controlling attacks. Attack duration, the primary endpoint, was dramatically shorter in the home group (3.0 h, IQR 1.5–6.0) compa…	A greater number of adverse effects were reported with the injections in the home C1INH replacement group. There was a statistically significant increase in the percentage of injections leading to bleeding events (p<0.001), pain (p=0.009) and difficulty with the injection (p<0.0001) in the home group. No difference was observed in the rate of injection site infections. Almost all of these side ef…
	Long-Term Prophylaxis
	C1-INH for Long-Term Prophylaxis
	16-Bork-2011	19 patients underwent WLTC for 9 years on average	Prospective observational study designed to assess the efficacy and safety of weekly longterm replacement treatment with one or more injections of plasma-derived C1-INH concentrate per week (WLTC) in patients with HAE-C1-INH. Studied the efficacy and safety of WLTC in 19 patients with HAE-C1-INH who received this medication 1–7 days per week for a period of up to 19 years.	Severity and number of attacks at the beginning and the end of the study.	Percentage of severe attacks was 93.3% without and 3.8% with treatment. In 8 of the 14 patients undergoing WLTC, the monthly number of attacks was lower at the end of the study than before the study, higher in 5 patients, and unchanged in 1 patient. The mean number of attacks per week in 6 patients (1 patient initially received weekly on-demand treatment for 2 years and then shifted to WLTC) with…	In 9 patients, danazol was discontinued because of liver adenoma or other adverse effects. One patient switched from danazol to LRT because she feared adverse effects. Four other patients refused long-term prophylaxis with androgens because they feared adverse effects. A few drug-related adverse reactions were observed: headache in 1 patient, lightheadedness following 9 injections for 9 attacks a…
	42-Zuraw-2012	146 subjects	Open-label multicenter extension study. Subjects were treated with C1INH-nf 1000 units every 3 to 7 days for up to 2.6 years.	Number of attacks of angioedema experienced.	The frequency of attacks was significantly decreased during treatment with prophylactic C1INH-nf compared with the historical rate at screening (P<.001). The median frequency of hereditary angioedema attacks during the study was 0.19 attacks per month (IQR, 0.00-0.64), a 93.7% reduction from the baseline median frequency of 3 (IQR, 2-4). The mean frequency of hereditary angioedema attacks during …	No subjects discontinued the study drug because of an adverse event. Eighty-six percent of treatment-emergent adverse events were of mild or moderate intensity. Two deaths (not study drug related) were reported. A total of 99 of 101 serious adverse events reported were considered not related to C1INH-nf, and 2 serious adverse events (musculoskeletal chest pain and major depression) were of unknow…
	37-Reshef-2013	25 patients	Open-label observational study of once weekly administration of rhC1INH at 50 U/kg by slow IV injection over 4-5 min, once a week during an 8-week period.	Occurrence of attacks	Over the 8 week treatment period the mean breakthrough attack rate was 0.4 attacks per week (95% CI 0.28–0.56) and the median 0.25 attacks per week versus the past 2 years: mean attacks were 0.9 (95% CI 0.51-1.3) A total of 21 patients (84%) experienced an attack during the treatment period, six of whom were treated with rhC1INH	A total of 30 treatment-emergent AEs were observed during the study in 13 patients (52%).Two were serious AEs: acute appendicitis and laryngeal edema. The former was resolved 3 days after onset with an appendectomy. The latter was a 50 year old female patient who experienced laryngeal edema and fatally suffocated 25 days after the last administration of the study drug. Two events were of severe i…
	32-Lumry-2013	23 patients age 2-17	C1 INH-nf 1000 U was given twice weekly, exposure to C1 INH-nf varied among patients (open-label prophylaxis extension). Pediatric data pooled from RCT (10-Zuraw 2010), and 2 open label extension studies (43-Riedl-2012 and 42-Zuraw-2012).	Monthly attack rate	Patient reported median monthly attack rate before enrollment was 3.0 (range, 0.5-28.0) and decreased to 0.39 (range, 0-3.36) during C1 INH-nf prophylaxis. The majority of patients (87%; 20 of 23) experienced #1 attack per month, and 22% (5 of 23) reported no attacks during the study period.	17 of 23 patients (74%) reported adverse events. Two patients reported a total of 3 adverse events that were considered related to C1 INH-nf; 1 patient had headache and nausea, and the other had infusion-site erythema. All 3 of these events were of mild severity. No serious or severe adverse events were considered by the investigator to be related to C1 INH-nf, and no adverse events led to discon…
	C1-INH vs Danazol for Long-Term Prophylaxis
	29-Kreuz-2009	22 patients who were intolerant or not responding to danazol	The efficacy and safety of IRT with a pC1-INH were investigated in 22 patients who suffered from severe HAE and who discontinued long-term prophylaxis with danazol due to lack of efficacy (danazol doses up to 1000 mg/day), intolerability, and/or severe side effects. Based on documented attack intervals and pC1-INH consumption per attack, an individual regimen for pC1-INH IRT was prepared for each…	Number of attacks per year and quality of life (family and home responsibility, social activities, occupation, life support activity, general condition and condition during attacks, absence from work/school, and stays in the hospital)	The change from danazol treatment to IRT with pC1-INH resulted in a decrease of 43 attacks per year (median; 95% CL, -52, -12; p < 0.001). the change from danazol treatment to pC1-INH-IRT showed a median decrease in annual attacks of 44 for extremities (95% CL, -52, -12), 24 for facial (95% CL, -52, 0), 47 for gastrointestinal (95% CL, -52, -24), 15 for urogenital (95% CL, -48, 0), and 24 for lar…	All patients under danazol treatment experienced adverse drug reactions. Common adverse events were depression, headache, increased body weight, amenorrhea, virilization, and hypertension. Liver adenoma was identified in two patients (9%). During IRT with pC1-INH, most symptoms, such as weight gain or amenorrhea, regressed, but virilization and liver adenoma normalized only slowly. Supposedly dan…
	Danazol for Long-Term Prophylaxis
	24-Fust-2011	Hungary: 39 patients	Constant dose of Danazol (146 ± 84 mg per day and 135 ± 47 mg per day, respectively, for year 1 and 6 of the treatment, P = 0.7869) for 6 years	Changes in the frequencies of the subcutaneous, abdominal and laryngeal attacks in year 1 vs year 6	There was a significant increase in the frequency of both subcutaneous and abdominal attacks, but not in that of laryngeal attacks. The annual frequency of subcutaneous attacks was significantly (P = 0.002) higher in the sixth year (3.56 ± 4.41, mean ± SD), than during the first year (1.08 ± 1.55). Comparing attack frequencies from the first and the sixth year revealed remarkable gender-related d…	Not stated
		Germany: 45 patients	Constant dose of Danazol (136 ± 70 mg per day and 139 ± 84 mg per day during the first and sixth year of treatment, respectively, P = 0.9375) for 6 years	Changes in the frequencies of the subcutaneous, abdominal and laryngeal attacks in year 1 vs year 6	The frequencies of the three types of attacks remained unchanged during the 6 years of danazol treatment. No changes were found even if male and female patients were evaluated separately. As the number of young (<18 years old) patients was greater in the German cohort, we repeated the evaluation by restricting the analysis to adult (>=18 years old) patients only; however, this revealed the same d…	Not stated
	41-Rosen-1980	28 (7 adolescent, 21 adult)	During the first part of the study, each patient was started on a total daily dose of 600 mg of danazol. If no attack of angioedema occurred after approximately one month, the dose was usually reduced by 50%. If an attack occurred which was considered severe enough to warrant an increase in danazol dosage, the dosage was increased by 50 or 100 mg/day. After the dose titration schedule had been co…	Attack frequency compared to prior to treatment. Also compared attack frequency in 2 sub-groups: first-trial adult patients and first-trial adolescent patients, and number of attacks at lowest effective dosage.	the total number of 408 months of treatment with various dosages of danazol, 399 (98%) were essentially symptom-free. Also, based on the frequency of attacks experienced prior to treatment, a minimum of 508 attacks of angioedema would be expected to occur if treatment had been without effect. Since only 13 attacks occurred, 9 nontolerated, the treatment with danazol was judged effective for these…	First trial adult patients: During the 284 cumulative months of treatment with dosages of danazol ranging from 50-600 mg/day, 7 adverse reactions were recorded: Ache (1), headache (2), muscle spasm (2), hypertension (1), weight gain (1). First-trial adolescent patients: During the 112 cumulative months of treatment of adolescent patients with dosages of danazol ranging from 100-600 mg/day, 2 adve…
	44-Bork-2008	118 patients	Retrospective analysis of danazol treatment for 11 years average (SD +/-7.9 years). Dosage between 100-600 mg/d starting, daily dose reduced until minimum effective dose was reached. Mean dosage was 171.2 mg/d.	Frequency and severity of attacks before, during and after treatment with danazol.	In the 118 patients, the mean number of attacks per patient before treatment was 33.3 per year (SD, +/-26.0 per year) for 3 years. The mean number of attacks during danazol treatment per year per patient was 5.4 (SD, +/-9.7 per year) (ie, the reduction rate was 83.8%). Thus, the frequency of attacks per year during prophylactic treatment with danazol was greatly reduced in most of the patients co…	In 58 of the 118 patients, use of the drug was discontinued. The reasons for discontinuation of the drug were as follows: (1) adverse effects (n=30), (2) fear of adverse effects (n=11), (3) no longer necessary (n =8), and (4) ineffective (n =7). Two patients discontinued use of the drug because of other reasons. Of the 118 patients, 25 (21.2%) had no adverse effects because of danazol treatment (…
	Attenuated Androgens (Danazol or Stanozolol) vs Tranexamic Acid vs No Treatment for Long-Term Prophylaxis
	34-Zanichelli-2011	103 patients (6 tranexamic acid, 41 attenuated androgens, 56 no treatment	Danazol daily dosage range 50-200 mg (37 patients), Stanozolol daily dosage range 2-4 mg (4 patients), tranexamic acid daily dosage rante 1.5-3g (6 patients), no prophylaxis (56 patients)	Number of attacks/year, length of attacks	Patients on prophylaxis with attenuated androgens had less attacks (7.7/year) and slightly shorter (1.47 days) than those on tranexamic acid (8.1/year, lasting 1.59 days) and those without prophylaxis (8.9/year lasting 1.68), but none of these differences was statistically significant. Hence, in patients on attenuated androgens, we compared the number of attacks registered during the study period…	Not stated
	Tranexamic Acid vs Placebo for Long-Term Prophylaxis
	12-Sheffer-1972	18 age 12+	Two 0.5 g tranexamic acid tablets or placebo three times a day. Each patient remained on the coded drug or placebo regimen for two successive periods of 3 months each. In some cases, the study period was less than 6 months.	Frequency of attacks	7 of the 18 patients admitted ot the study sustained a complete or almost complete cessation of attacks of angioedema during the drug-trial period. 4 more patients had some attenuation in the frequency but a marked reduction in the severity of their angioedema while taking the drug as compared with placebo. In one patient, the tranexamic acid was ineffective, and the number of attacks on the drug…	Side effects from the tranexamic acid ingestion were minimal. One patient complained of pruritis ani, and 4 noted mild abdominal discomfort and diarrhea. The patients volunteered the information that the abdominal symptoms were readily distinguishable from symptoms of angioedema.
	E-amino Caproic-Acid (EACA) for Long-Term Prophylaxis
	45-Gwynn-1974	9 patients age 7-40	Trial 1: double-blind crossover trial of therapy consisting of two 6-week periods. The patients under 11 years were given 3 g EACA as an elixir 6-hourly (during the day) and those over 11 years 6 g 6-hourly. This dose approximated 0 1 g/kg used in this hospital in the treatment of haemophilia, but was rounded into two age groups for ease of administration over a long period. The patients were als…	Frequency of attacks	Trial 1: 6 instances of rash, abdominal pain, vomiting or oedema vs 70 during placebo. Trial 3: This regimen kept all but 3 most severely affected patients free from attacks. These 3 continued to have intermittent symptoms, albeit much less severe in nature and shorter in duration than previously. With this dose none of the patients experienced unpleasant muscle cramps. However, when the dose was…	Side effects were experienced by most of our patients while they were taking 24 g EACA daily, and in 3 of the 4 children taking 12 g EACA daily. They all complained of dizziness, particularly in the early morning, frequently had nausea, and occasionally diarrhoea. Patient II.4 experienced menorrhagia lasting for 8 days after stopping EACA. All patients experienced muscle aches, which appeared aft…
	Androgen Therapy (Oxymetholone) for Long-Term Prophylaxis
	25-Davis-1974	6 female patients	2.5-5.0 mg/day oxymetholone for 10 to 36 months (total of 116 treatment-months).	Number of attacks/month	Pre-treatment = 2.0 attacks /month, Treatment = 0.15 attacks /month (P=0.04)	Side effects have included moderate weight gain in three women. No change in libido has been noted and metrorrhagia has not occurred. Urinalysis, CBC, serum urea nitrogen, serum thyroid function tests, creatine phosphokinase and liver function tests have been normal. No patients have resigned from the protocol.
	Tibolone for Long-Term Prophylaxis
	33-Ott-2007	8 women	Tibolone was administered continuously at an initial dose of 2·5 mg/day. The dose was increased stepwise at 3–6-week intervals up to 7·5 mg/day if necessary. Most of the patients were treated with 5 mg tibolone daily. Danazol therapy was discontinued for at least 3 months before tibolone administration. During this time, symptomatic therapy was performed by administration of Berinert®whenever nec…	Number and severity of attacks during 3 month control period vs 3 months of treatment with tibolone.	There was a significant (P ≤ 0·001) decline in frequency and severity of attacks during treatment with tibolone in all patients. There was a 60–100% reduction in the overall number of attacks during tibolone treatment. Most of the oedema was localized on the extremities; the localization was not influenced by tibolone treatment. There was a significant decline in the number of ampoules of Beriner…	Clinical signs of androgenization (hirsutism, acne) did not appear during treatment and did not progress in those patients who exhibited such signs as a consequence of the antecedent therapy with danazol. There was a minimal decline in HDL-cholesterol (P> 0·05) as described in earlier studies in postmenopausal women, and essentially no change in LDL-cholesterol (P> 0·05). However, triglyceride co…
	Short-Term Prophylaxis
	C1-INH for Short-Term Prophylaxis
	17-Bork-2011	171 patients: >1 tooth extractions during 705 separate sessions. Prophylaxis administered before 128 sessions vs 577 not administered	The outcome of short-term prophylaxis with pasteurized C1-INH concentrate intravenously 1 hour before surgery was studied by comparing patients who had received prophylaxis with 500 U or 1,000 U of C1-INH concentrate with a patient series that had not received prophylaxis. 33 patients received 500 U C1-INH concentrate as prophylaxis before 75 tooth extraction sessions, and 18 patients received 1,…	Laryngeal edema and facial swellings after tooth extraction	Facial swelling or potentially life-threatening laryngeal edema, or both, occurred in 124/577 tooth extractions (21.5%) without prophylaxis. Similar symptoms occurred in a fewer proportion of patients undergoing extractions (16/128; 12.5%) after short-term prophylaxis with C1 inhibitor concentrate. The graded dose-response relationship was significant at P<.05.	There were no drug-related side effects.
	Attenuated Androgens (Danazol or Stanozolol) vs pdhC1-INH for Short-Term Prophylaxis
	28-Jurado-Palomo-2013	24 patients, 66 procedures	Retrospective review of patients requiring a dental-oral procedure. Patients were prescribed short-term prophylaxis as follows: danazol (200 mg every 8 hours), stanozolol (2 mg every 8 hours, from 5 days before to 3 days after the procedure), or pdhC1INH (500-1000 IU intravenously 1 hour before the procedure and readministered in the case of complications).	Upper airway angioedema (defined as the presence of dysphonia, dysphagia, or dyspnea in the 48 hours following the dental procedure)	A statistically significcant association was found between the development of mild postprocedure upper airway angioedema and lack of maintenance treatment with AAs (P=.034, Fisher exact test) and lack of preprocedure pdhC1INH (P=.019, Fisher exact test). A statistically significant association was found between the development of mild postprocedure upper airway angioedema and lack of maintenance …	No patient seroconverted to parvovirus B19, HIV, HBV, or HCV, and none reported any adverse event during or after infusion of pdhC1INH, such as allergic reactions, headache, or increases/decreases in body temperature. No acute adverse events related to AA for short-term prophylaxis prior to dental procedures were recorded.
	Danazol vs Tranexamic Acid vs C1-INH for Short-Term Prophylaxis
	23-Farkas-2012	137 patients (126 included in retrospective phase, 137 in prospective phase)	Retrospecive analysis: STP was administered using the following medicinal products before surgical or diagnostic procedures contemplated in the head and neck region (including dental procedures), and other types of major surgery: • Danazol: 2.5–10 mg/kg/day orally (maximum daily dose: 600 mg), initiated 5 days before and continued for additional 2 days after surgery. • Tranexamic acid: 20–40 mg/k…	Comparing surgical interventions performed without pre-event STP (in 39/89 patients before HAE was diagnosed), or after STP (in 3/55 cases after diagnosis): The proportion of patients experiencing an edematous attack.	Prophylaxis with pdC1-INH concentrate reduced the number of postprocedural edema significantly (P = 0.0254, Fisher’s exact test) compared to danazol, when the number of patients who experienced edema after the intervention was considered. When we took into account the number of patients experiencing edema despite STP, as well as analyzed the efficacy of pdC1-INH concentrate, danazol, and TXA sepa…	The patients have not experienced potentially treatment related adverse events with any of the medicinal products administered; discontinuing prophylaxis was not necessary. Viral transmission or the development of anti-C1-INH antibodies did not occur either.

## Sheet: Citations and Codes - Table 2
Additional File 2: Study Reference Codes and Citations for Lower Quality Comparison Studies
Code	Citation
5-Levy-2010	Levy RJ, Lumry WR, McNeil DL, Li HH, Campion M, Horn PT, et al. EDEMA4: a phase 3, double-blind study of subcutaneous ecallantide treatment for acute attacks of hereditary angioedema. Ann Allergy Asthma Immunol 2010 Jun;104(6):523-529.
12-Sheffer-1972	Sheffer AL, Austen KF, Rosen FS. Tranexamic acid therapy in hereditary angioneurotic edema. N Engl J Med 1972 Aug 31;287(9):452-454.
13-Bernstein-2012	Bernstein JA, Shea EP, Koester J, Iarrobino R, Pullman WE. Assessment of rebound and relapse following ecallantide treatment for acute attacks of hereditary angioedema. Allergy 2012 Sep;67(9):1173-1180.
14-Bork-2001	Bork K, Barnstedt SE. Treatment of 193 episodes of laryngeal edema with C1 inhibitor concentrate in patients with hereditary angioedema. Arch Intern Med 2001 Mar 12;161(5):714-718.
15-Bork-2007	Bork K, Frank J, Grundt B, Schlattmann P, Nussberger J, Kreuz W. Treatment of acute edema attacks in hereditary angioedema with a bradykinin receptor-2 antagonist (Icatibant). J Allergy Clin Immunol 2007 Jun;119(6):1497-1503.
16-Bork-2011	Bork K, Hardt J. Hereditary angioedema: long-term treatment with one or more injections of C1 inhibitor concentrate per week. Int Arch Allergy Immunol 2011;154(1):81-88.
17-Bork-2011	Bork K, Hardt J, Staubach-Renz P, Witzke G. Risk of laryngeal edema and facial swellings after tooth extraction in patients with hereditary angioedema with and without prophylaxis with C1 inhibitor concentrate: a retrospective study. Oral Surg Oral Med Oral Pathol Oral Radiol Endod 2011 Jul;112(1):58-64.
18-Bork-2005	Bork K, Meng G, Staubach P, Hardt J. Treatment with C1 inhibitor concentrate in abdominal pain attacks of patients with hereditary angioedema. Transfusion 2005 Nov;45(11):1774-1784.
19-Bork-2008	Bork K, Staubach P, Hardt J. Treatment of skin swellings with C1-inhibitor concentrate in patients with hereditary angio-oedema. Allergy 2008 Jun;63(6):751-757.
20-Bygum-2009	Bygum A, Andersen KE, Mikkelsen CS. Self-administration of intravenous C1-inhibitor therapy for hereditary angioedema and associated quality of life benefits. Eur J Dermatol 2009 Mar-Apr;19(2):147-151.
21-Craig-2012	Craig TJ, Bewtra AK, Hurewitz D, Levy R, Janss G, Jacobson KW, et al. Treatment response after repeated administration of C1 esterase inhibitor for successive acute hereditary angioedema attacks. Allergy Asthma Proc 2012 Jul-Aug;33(4):354-361.
22-Lumry-2013	Lumry WR, Bernstein JA, Li HH, MacGinnitie AJ, Riedl M, Soteres DF, et al. Efficacy and safety of ecallantide in treatment of recurrent attacks of hereditary angioedema: open-label continuation study. Allergy Asthma Proc 2013 Mar-Apr;34(2):155-161.
23-Farkas-2012	Farkas H, Zotter Z, Csuka D, Szabo E, Nebenfuhrer Z, Temesszentandrasi G, et al. Short-term prophylaxis in hereditary angioedema due to deficiency of the C1-inhibitor--a long-term survey. Allergy 2012 Dec;67(12):1586-1593.
24-Fust-2011	Fust G, Farkas H, Csuka D, Varga L, Bork K. Long-term efficacy of danazol treatment in hereditary angioedema. Eur J Clin Invest 2011 Mar;41(3):256-262.
25-Davis-1974	Davis PJ, Davis FB, Charache P. Long-term therapy of hereditary angioedema (HAE). Preventive management with fluoxymesterone and oxymetholone in severely affected males and females. Johns Hopkins Med J 1974 Dec;135(6):391-398.
26-MacGinnitie-2012	MacGinnitie AJ, Campion M, Stolz LE, Pullman WE. Ecallantide for treatment of acute hereditary angioedema attacks: analysis of efficacy by patient characteristics. Allergy Asthma Proc 2012 Mar-Apr;33(2):178-185.
27-Maurer-2013	Maurer M, Aberer W, Bouillet L, Caballero T, Fabien V, Kanny G, et al. Hereditary angioedema attacks resolve faster and are shorter after early icatibant treatment. PLoS ONE 2013;8(2):e53773.
28-Jurado-Palomo-2013	Jurado-Palomo J, Munoz-Caro JM, Lopez-Serrano MC, Prior N, Cabanas R, Pedrosa M, et al. Management of dental-oral procedures in patients with hereditary angioedema due to C1 inhibitor deficiency. J Investig Allergol Clin Immunol 2013;23(1):1-6.
29-Kreuz-2009	Kreuz W, Martinez-Saguer I, Aygoren-Pursun E, Rusicke E, Heller C, Klingebiel T. C1-inhibitor concentrate for individual replacement therapy in patients with severe hereditary angioedema refractory to danazol prophylaxis. Transfusion 2009 Sep;49(9):1987-1995.
30-Kreuz-2012	Kreuz W, Rusicke E, Martinez-Saguer I, Aygoren-Pursun E, Heller C, Klingebiel T. Home therapy with intravenous human C1-inhibitor in children and adolescents with hereditary angioedema. Transfusion 2012 Jan;52(1):100-107.
31-Li-2013	Li HH, Campion M, Craig TJ, Soteres DF, Riedl M, Lumry WR, et al. Analysis of hereditary angioedema attacks requiring a second dose of ecallantide. Ann Allergy Asthma Immunol 2013 Mar;110(3):168-172.
32-Lumry-2013	Lumry W, Manning ME, Hurewitz DS, Davis-Lorton M, Fitts D, Kalfus IN, et al. Nanofiltered C1-esterase inhibitor for the acute management and prevention of hereditary angioedema attacks due to C1-inhibitor deficiency in children. J Pediatr 2013 May;162(5):1017-22.e1-2.
33-Ott-2007	Ott HW, Mattle V, Hadziomerovic D, Licht P, Doinghaus K, Rubbert A, et al. Treatment of hereditary angioneurotic oedema (HANE) with tibolone. Clin Endocrinol (Oxf) 2007 Feb;66(2):180-184.
34-Zanichelli-2011	Zanichelli A, Vacchini R, Badini M, Penna V, Cicardi M. Standard care impact on angioedema because of hereditary C1 inhibitor deficiency: a 21-month prospective study in a cohort of 103 patients. Allergy 2011 Feb;66(2):192-196.
35-Wasserman-2011	Wasserman RL, Levy RJ, Bewtra AK, Hurewitz D, Craig TJ, Kiessling PC, et al. Prospective study of C1 esterase inhibitor in the treatment of successive acute abdominal and facial hereditary angioedema attacks. Ann Allergy Asthma Immunol 2011 Jan;106(1):62-68.
36-Tourangeau-2012	Tourangeau LM, Castaldo AJ, Davis DK, Koziol J, Christiansen SC, Zuraw BL. Safety and efficacy of physician-supervised self-managed C1 inhibitor replacement therapy. Int Arch Allergy Immunol 2012;157(4):417-424.
37-Reshef-2013	Reshef A, Moldovan D, Obtulowicz K, Leibovich I, Mihaly E, Visscher S, et al. Recombinant human C1 inhibitor for the prophylaxis of hereditary angioedema attacks: a pilot study. Allergy 2013 Jan;68(1):118-124.
38-Sheffer-2013	Sheffer AL, MacGinnitie AJ, Campion M, Stolz LE, Pullman WE. Outcomes after ecallantide treatment of laryngeal hereditary angioedema attacks. Ann Allergy Asthma Immunol 2013 Mar;110(3):184-188.e2.
39-Schneider-2013	Schneider L, Hurewitz D, Wasserman R, Obtulowicz K, Machnig T, Moldovan D, et al. C1-INH concentrate for treatment of acute hereditary angioedema: a pediatric cohort from the I.M.P.A.C.T. studies. Pediatr Allergy Immunol 2013 Feb;24(1):54-60.
40-Sheffer-2011	Sheffer AL, Campion M, Levy RJ, Li HH, Horn PT, Pullman WE. Ecallantide (DX-88) for acute hereditary angioedema attacks: integrated analysis of 2 double-blind, phase 3 studies. J Allergy Clin Immunol 2011 Jul;128(1):153-159.e4.
41-Rosen-1980	Rosen FS, Beyler A. Hereditary angioneurotic edema and its correction with androgen therapy. Birth Defects Orig Artic Ser 1980;16(1):499-507.
42-Zuraw-2012	Zuraw BL, Kalfus I. Safety and efficacy of prophylactic nanofiltered C1-inhibitor in hereditary angioedema. Am J Med 2012 Sep;125(9):938.e1-938.e7.
43-Riedl-2012	Riedl MA, Hurewitz DS, Levy R, Busse PJ, Fitts D, Kalfus I. Nanofiltered C1 esterase inhibitor (human) for the treatment of acute attacks of hereditary angioedema: an open-label trial. Ann Allergy Asthma Immunol 2012;108:49-53
44-Bork-2008	Bork K, Bygum A, Hardt J. Benefits and risks of danazol in hereditary angioedema: a long-term survey of 118 patients. Ann Allergy Asthma Immunol 2008 Feb;100(2):153-161.
45-Gwynn-1974	Gwynn CM. Therapy in hereditary angioneurotic oedema. Arch Dis Child 1974 Aug;49(8):636-640.
